# Supplementary material for: Highly Efficient Elimination of As(V) and As(III) from Aqueous Media Utilizing Fe-Ti-Mn/Chitosan Composite Xerogel Beads
Source: Gels. 2026 Jan 27;12(2):112. doi: 10.3390/gels12020112 (PMC12941213; doi:10.3390/gels12020112)
Supplement: Supplementary file 1 [file gels-12-00112-s001.zip]

Archive with 1 entries (1 files):
- gels-4103207-supplementary.pdf
